# Supplementary material for: Application of Rapid Fluorescence Lifetime Imaging Microscopy (RapidFLIM) to Examine Dynamics of Nanoparticle Uptake in Live Cells
Source: Cells. 2022 Feb 12;11(4):642. doi: 10.3390/cells11040642 (PMC8870300; doi:10.3390/cells11040642)
Supplement: Supplementary file 1 [file cells-11-00642-s001.zip]

Archive with 1 entries (1 files):
- cells-1570540-supplementary.pdf
